# Supplementary material for: DNA barcoding and surveillance sampling strategies for Culicoides biting midges (Diptera: Ceratopogonidae) in southern India
Source: Parasit Vectors. 2016 Aug 22;9(1):461. doi: 10.1186/s13071-016-1722-z (PMC4994320; doi:10.1186/s13071-016-1722-z)
Supplement: Additional file 2: Table S3. — Uncorrected percentage sequence distances, mean with range shown in parentheses. Intraspecific distances are shown in bold along the diagonal, interspecific distances are shown in the lower triangle (NA indicates comparison not possible due to singleton specimen present; number of specimens per species (n) shown in brackets with the number of specimens originating from this study; followed by the number originating from GenBank in parentheses). (XLSX 17 kb) [file 13071_2016_1722_MOESM2_ESM.xlsx]

## Sheet: Harrup et al Table S3
Supplementary Information 2 of 2 - Harrup et al 'DNA barcoding and surveillance sampling strategies for Culicoides biting midges (Diptera: Ceratopogonidae) in southern India'
Table S3. Uncorrected percentage sequence distances, mean with range shown in parentheses. Intraspecific distances are shown in bold along the diagonal, interspecific distances are shown in the lower triangle (NA indicates comparison not possible due to singleton specimen present; number of specimens per species (n) shown in brackets with the number of specimens originating from this study; follo…
	C. actoni	C. anophelis	C. asiana	C. bolitinos	C. brevitarsis	C. dubius	C. huffi	C. imicola	C. innoxius	C. kepongensis	C. mesghalii	C. nudipalpis	C. orientalis	C. oxystoma	C. similis	C. peliliouensis	C. peregrinus	C. subschultzei	Unknown Species (I)
C. actoni [n = 3 (1;2)]	5.8 (1.5-8.1)
C. anophelis [n = 10 (9;1)]	24.1 (23.4-25.2)	0.6 (0.0-2.2)
C. asiana [n = 9 (0;9)]	20.6 (17.5-22.4)	20.3 (19.7-21.4)	0.6 (0.0-1.7)
C. bolitinos [n = 6 (0;6)]	20.4 (18.9-23.2)	21.8 (21.2-23.3)	10.6 (10.1-11.8)	0.0 (0.0-0.0)
C. brevitarsis [n = 19 (9;10)]	21.6 (21-22.8)	20.7 (19.8-22.6)	7.0 (6.3-7.9)	11.8 (11.1-12.6)	3.2 (0.0-5.6)
C. dubius [n = 1 (0;1)]	23.2 (22.8-23.7)	18.3 (17.9-18.6)	15.3 (14.2-16.4)	16.0 (15.9-16.4)	16.7 (16.4-17.0)	NA
C. huffi [n = 7 (6;1)]	25.4 (24.9-25.8)	19 (18.7-19.4)	17.5 (16.7-19.6)	19.2 (18.4-19.5)	19.1 (18.4-19.8)	15.4 (15.2-15.8)	2.5 (0.0-4.9)
C. imicola [n = 110 (6;104)]	18.9 (16.9-23.1)	20.2 (18.7-22.7)	11.5 (10.2-13.8)	12.3 (11.3-15.9)	10.7 (9.0-15.0)	14.0 (13.1-16.3)	18.2 (17.1-19.4)	1.2 (0.0-9.0)
C. innoxius [n = 2 (1;1)]	26.9 (25.7-28.1)	23.2 (22.8-23.6)	20.6 (19.7-21.8)	19.7 (18.1-21.2)	21 (19.6-22.1)	20.1 (19.5-20.8)	21.9 (20.5-22.9)	20.1 (17.9-21.8)	1.7 (1.7-1.7)
C. kepongensis [n = 8 (8;0)]	24.3 (23.6-25.4)	20.1 (19.6-21.0)	18.5 (18.1-19.3)	19.3 (19.0-19.6)	19.1 (18.4-20.3)	16.0 (15.8-16.3)	16.7 (16-17.2)	18.8 (17.9-20.1)	22.2 (21.1-23.3)	0.3 (0.0-0.6)
C. mesghalii [n = 7 (7;0)]	22.5 (21.9-23.3)	17.5 (16.9-18.1)	14.0 (12.3-15.2)	15 (14.5-15.6)	14.7 (14-15.5)	12.5 (12.3-12.6)	14.9 (14.6-15.5)	14.6 (13.5-16.5)	20.2 (19.3-21.1)	15.5 (14.9-16)	0.3 (0.0-0.6)
C. nudipalpis [n = 7 (0;7)]	21.2 (20.6-21.5)	19.6 (19.2-20.5)	12.4 (11.8-13)	14.4 (13.9-14.7)	12 (11.5-12.4)	17.6 (17.3-17.6)	19.0 (18.6-19.7)	13.9 (12.1-16.5)	20.2 (19.5-20.9)	20.3 (19.9-20.6)	15.9 (15.5-16.3)	0.0 (0.0-0.0)
C. orientalis [n = 1 (0;1)]	22.9 (22.6-23.4)	19.6 (19.2-20.0)	14.9 (14.7-15.3)	16.4 (15.8-17.7)	17.1 (16.7-17.5)	16.9 (16.9-16.9)	17.7 (17.4-18)	16.5 (15.8-17.3)	20.7 (20.2-21.2)	19.1 (18.9-19.2)	18.1 (18.0-18.3)	16.5 (16.4-16.6)	NA
C. oxystoma [n = 56 (8;48)]	17.5 (14.8-21.6)	16.2 (15.1-18.0)	15.5 (13.3-17.3)	16.3 (14.7-18)	16.3 (14.7-18)	13.6 (12.7-14.2)	14.1 (12.2-15.3)	16.1 (14.4-18.7)	21.1 (18.3-23.2)	15.1 (14.3-16)	12.4 (11.7-13.8)	17.9 (16-19.4)	16.8 (15.6-18.0)	2.9 (0.0-5.8)
C. similis [n = 4 (4;0)]	22.7 (22.5-22.9)	19.7 (19.1-20.3)	17.5 (17.2-18.3)	18.9 (18.9-18.9)	18 (17.8-18.4)	15.2 (15.2-15.2)	14.9 (14.6-15.8)	17.9 (16.6-18.7)	22.2 (21.4-23.0)	16.3 (16.0-16.6)	15.9 (15.8-16.1)	17.1 (16.9-17.2)	19.2 (19.2-19.2)	15.6 (14.9-16.5)	0.0 (0.0-0.0)
C. peliliouensis [n = 3 (3;0)]	23.9 (23.1-24.8)	19.1 (18.4-19.9)	14.8 (14.2-15.6)	16.1 (15.9-16.4)	15.9 (15.2-16.6)	5.3 (5.2-5.6)	15.9 (15.5-16.6)	14.3 (13.2-16.3)	21.4 (20.5-22.6)	15.8 (15.3-16.3)	12.9 (12.5-13.2)	17.1 (16.6-17.5)	18.1 (18.0-18.3)	13.9 (12.5-14.9)	15.2 (15.2-15.3)	0.8 (0.3-1.1)
C. peregrinus [n = 10 (2;8)]	25.3 (22.8-26.0)	19.8 (18.7-20.8)	17.1 (16.6-18.4)	18.7 (18.1-19.3)	16.7 (15.8-18.4)	17.1 (16.6-17.3)	18.2 (17.2-20.1)	18.6 (17.3-20.1)	19.2 (17.5-20.0)	18.8 (18.4-20.4)	14.8 (14.3-16.6)	18 (17.3-18.9)	18.7 (17.1-19.1)	16.5 (14.9-18.2)	19 (18.8-20.1)	17.3 (16.7-17.9)	0.7 (0.0-2.0)
C. subschultzei [n = 3 (0;3)]	16.4 (15.7-17.1)	17.4 (16.6-19.0)	16.1 (15.9-17.1)	17.1 (16.8-17.5)	16.3 (15.7-17.1)	14.1 (13.8-14.5)	15.9 (15.4-16.4)	17.1 (16.6-18.9)	22.2 (21.2-23.4)	16.6 (16.4-17.3)	13.8 (13.4-14.1)	17.7 (17.3-18)	18.2 (18.0-18.2)	9.1 (7.8-10.4)	15.4 (15.4-15.4)	15.0 (14.7-15.2)	18.2 (17.5-18.9)	1.1 (0.5-1.4)
Unknown Species (I) [n = 1 (1,0)]	25.0 (24.5-25.7)	19.5 (19.1-20.0)	17.4 (17.0-17.8)	18.2 (18.1-18.3)	18.2 (17.6-19)	15.2 (15.2-15.2)	15.4 (13.8-16.1)	20 (19.2-20.8)	22.9 (22.2-23.7)	16.2 (16.1-16.4)	15.9 (15.7-16.3)	19.8 (19.8-19.8)	18.9 (18.9-18.9)	13.6 (12.9-14.6)	16.6 (16.6-16.6)	14.1 (13.8-14.3)	16 (15.8-16.6)	16.3 (15.7-16.6)	NA
